# Supplementary material for: Factors associated with intubation and heated high-flow nasal cannula use in hospitalized respiratory syncytial virus infected children: A single-center retrospective cohort study
Source: PLoS One. 2025 Aug 7;20(8):e0327541. doi: 10.1371/journal.pone.0327541 (PMC12331089; doi:10.1371/journal.pone.0327541)
Supplement: S2 File — (XLSX) [file pone.0327541.s002.xlsx]

## Sheet: RSV_n260
agelessthan24mon_Y1_N0	gender_M1_F0	BPD_Y1_N0	AsthmaorAR_Y1_N0	CHD_Y1_N0	neuro_Y1_N0	hemato_Y1_N0	GI_Y1_N0	bedridden_Y1_N0	BFatleast6months_Y1_N0	daycare_Y1_N0	passivesmoke_Y1N0	PICUadmission_Y1N0	cough_Y1N0	rhinorrhea_Y1N0	sorethroat_Y1N0	wheeze_Y1N0	dyspnea_Y1N0	appetite_Y1N0	vomit_Y1N0	diarrhea_Y1N0	cyanosis_Y1N0	Retraction_Y1N0	Accessorymuscleuse_Y1N0	airentry_Y1N0	rhonchi_Y1N0	crepitation_Y1N0	wheeze_Y1N0	steroiduse_Y1N0	lowflowO2_Y1N0	HFNC_Y1N0	ETT_Y1N0	FailedHFNC_Y1N0	RR_atadmission	HR_atadmission	SatRA_atadmission	Respsupport_0lowflow_1HFNC_2ETT	Atelectasis_Y1N0	patchy_Y1N0	Perihylar_orhyperinflation_Y1N0	Multilobar_Y1N0
0	1	0	0	0	1	0	1	1	0	1	0	0	1	0	0	0	1	0	0	0	1	1	0	1	1	0	0	1	0	1	0	0	48	140	92	1	1	0	0	0
0	1	0	0	1	0	0	0	0	0	1	0	1	1	0	0	0	1	0	0	0	1	1	0	1	1	0	1	0	1	0	0	9	48	122	92	0	0	1	0	0
0	0	0	1	1	1	0	0	0	0	1	0	0	1	0	0	0	1	0	0	0	1	1	0	0	0	1	1	1	1	0	0	9	48	138	78	0	0	0	1	0
0	0	0	1	0	0	0	0	0	0	1	0	0	1	1	0	0	0	1	1	1	0	0	0	0	0	0	0	0	1	0	0	9	40	132	98	0	0	0	1	0
0	0	0	1	0	0	0	0	0	1	1	1	0	1	1	0	0	1	0	1	0	0	1	0	0	0	1	0	1	1	0	0	9	65	145	93	0	0	0	1	0
0	1	1	0	1	0	0	0	0	0	0	0	0	1	0	0	1	0	1	1	0	0	1	1	0	1	0	0	1	1	0	0	9	40	132	94	0	0	0	1	0
0	1	0	0	0	0	1	0	0	0	1	0	0	1	1	1	0	0	1	0	1	0	0	0	0	0	0	0	0	1	0	0	9	24	110	99	0	0	0	1	0
0	0	1	1	0	0	0	0	0	0	1	1	1	1	0	0	0	1	1	0	0	0	1	0	0	0	1	1	0	0	1	0	0	60	160	91	1	0	0	1	0
0	1	0	0	0	0	1	0	0	0	1	0	0	1	0	1	0	0	1	0	1	0	1	0	0	0	1	0	0	1	0	0	9	28	134	96	0	0	0	1	0
0	0	0	0	0	1	1	0	0	0	1	0	0	1	1	0	0	0	0	0	0	0	0	0	0	1	0	1	0	1	0	0	9	28	147	93	0	0	0	1	0
0	0	0	0	0	0	0	0	0	0	1	0	1	1	0	0	0	0	0	1	0	1	0	0	0	0	1	0	1	1	0	0	9	32	140	90	0	0	0	1	0
0	1	0	0	0	0	0	0	0	1	1	0	0	1	1	0	0	1	1	1	0	0	1	0	0	0	0	0	0	1	0	0	9	48	142	94	0	0	0	1	0
0	1	0	0	1	0	0	0	0	0	0	0	0	1	1	0	0	0	0	0	0	1	0	0	0	0	0	0	0	1	0	0	9	28	130	75	0	0	0	1	0
0	1	0	0	0	0	0	0	0	0	1	0	0	1	1	0	0	1	1	0	0	0	1	0	0	0	0	0	0	1	0	0	9	56	167	90	0	0	0	1	0
0	1	0	0	0	0	0	0	0	0	1	0	0	1	1	0	0	0	1	0	0	0	0	0	0	0	0	0	0	1	0	0	9	24	142	96	0	0	0	1	0
0	0	0	0	1	0	0	0	0	0	0	0	0	0	0	0	0	0	0	0	0	0	0	0	0	0	1	0	0	1	0	0	9	28	122	99	0	0	0	1	0
0	0	0	0	0	0	0	0	0	0	1	0	0	1	0	0	0	1	0	1	0	0	0	0	0	1	1	0	0	1	0	0	9	48	156	94	0	0	0	0	1
0	0	0	0	0	0	0	1	0	0	0	0	0	1	0	0	0	0	0	0	0	0	0	0	0	0	0	0	0	1	0	0	9	28	98	96	0	0	0	0	1
0	0	0	0	1	1	0	0	0	0	0	0	0	1	0	0	0	1	1	0	0	1	1	0	0	1	1	0	0	1	0	0	9	24	112	89	0	1	0	0	0
0	1	0	1	0	1	0	0	0	0	0	0	1	1	1	0	0	1	0	1	0	0	1	0	1	0	0	1	1	0	0	1	1	40	195	93	2	1	0	0	0
0	0	0	1	0	1	0	0	0	0	0	0	0	1	0	0	0	1	0	1	0	0	1	0	1	1	0	1	1	0	1	0	0	40	130	94	1	0	0	1	0
0	0	0	0	0	0	0	0	0	1	0	0	1	1	1	0	0	0	1	0	0	0	1	0	0	0	1	0	1	0	0	1	1	68	145	90	2	1	0	0	0
0	0	0	0	0	0	0	0	0	0	1	1	0	1	0	0	0	0	1	1	0	0	1	0	1	0	1	1	1	1	0	0	9	52	154	95	0	0	0	0	1
0	0	0	1	1	0	0	0	0	0	0	0	1	1	0	0	0	0	0	1	0	1	1	0	0	0	1	1	0	0	1	0	0	48	150	89	1	0	0	0	1
0	1	0	0	1	0	1	1	0	0	1	0	0	1	0	0	0	0	0	0	0	0	0	0	0	0	1	0	0	1	0	0	9	28	136	98	0	0	0	0	1
0	1	0	1	0	0	0	0	0	0	1	0	0	1	1	0	0	1	1	0	0	0	1	0	0	1	1	0	0	1	0	0	9	40	161	95	0	0	0	0	1
0	0	1	0	0	1	1	0	0	0	0	0	1	1	1	0	0	1	1	0	0	0	1	0	1	1	1	0	1	0	0	1	1	60	150	96	2	1	0	0	0
0	0	0	0	0	0	1	0	0	1	1	0	0	1	1	0	0	1	1	0	0	0	1	1	0	0	1	1	1	1	0	0	9	44	150	94	0	0	0	1	0
0	0	0	0	0	0	0	0	0	0	1	0	0	1	1	0	0	1	1	0	0	0	1	0	1	0	1	1	1	1	0	0	9	48	164	93	0	0	0	1	0
0	1	0	0	0	1	0	0	0	0	0	0	0	1	1	0	0	0	1	0	1	0	0	0	0	1	0	0	0	1	0	0	9	36	142	96	0	0	0	0	1
0	1	1	0	0	1	0	1	1	0	0	1	0	0	1	0	0	0	0	0	0	0	0	0	0	0	0	0	0	1	0	0	9	32	184	99	0	0	0	0	1
0	0	0	0	0	0	0	0	0	0	1	0	0	1	0	0	0	1	0	0	0	0	1	0	1	0	0	1	1	1	0	0	9	50	146	92	0	0	0	1	0
0	1	0	1	0	0	0	0	0	0	1	0	0	1	1	0	0	0	0	0	0	0	1	0	1	0	1	0	1	1	0	0	9	36	132	92	0	1	0	0	0
0	0	0	0	0	0	0	0	0	0	1	0	0	1	1	0	0	0	1	0	0	0	0	0	0	0	1	0	1	1	0	0	9	62	170	92	0	1	0	0	0
0	0	1	0	1	0	0	0	0	0	1	0	0	1	1	0	0	1	0	0	0	1	1	0	1	0	0	1	1	1	0	0	9	36	166	91	0	0	0	1	0
0	1	0	1	0	1	0	1	1	1	0	0	0	1	1	0	0	1	1	1	0	0	1	0	1	1	1	1	1	1	0	0	9	40	140	91	0	0	0	1	0
0	1	1	1	0	1	0	0	0	1	1	0	1	1	1	0	1	1	1	0	1	0	1	0	1	0	1	1	1	1	0	0	9	60	161	94	0	0	0	1	0
0	1	1	1	0	1	0	0	0	1	1	0	0	1	1	0	0	1	1	1	0	1	1	0	0	0	0	0	1	1	0	0	9	72	156	93	0	0	0	1	0
0	0	0	0	0	0	1	0	0	0	0	0	0	1	1	1	0	0	0	0	0	0	0	0	0	0	0	0	0	1	0	0	9	24	110	98	0	0	0	0	1
0	0	0	0	0	1	1	1	1	0	0	1	0	1	0	0	0	1	0	0	0	0	1	0	0	0	1	1	1	0	1	0	0	40	162	95	1	0	0	0	1
0	0	0	0	0	1	1	1	1	0	0	1	1	1	0	0	0	1	0	0	0	0	1	0	0	0	1	1	1	0	0	1	1	40	152	91	2	1	0	0	0
0	1	0	0	0	0	0	0	0	0	0	0	0	1	0	0	0	1	1	0	0	0	1	0	0	1	1	0	0	1	0	0	9	40	176	96	0	0	0	1	0
0	0	0	0	0	0	0	0	0	0	1	0	0	1	1	0	0	1	1	0	0	0	1	0	0	0	1	1	1	1	0	0	9	64	180	96	0	0	0	1	0
0	1	0	0	0	0	0	0	0	0	1	0	0	1	1	0	0	1	0	0	0	1	1	0	0	0	1	1	0	1	0	0	9	48	145	90	0	0	0	1	0
0	1	0	0	0	1	0	1	1	0	0	0	0	1	0	0	0	1	0	0	0	0	0	0	0	1	0	0	1	0	1	0	0	52	199	96	1	0	0	0	1
0	0	0	0	0	0	0	0	0	0	0	0	0	1	1	0	0	0	0	0	0	0	1	0	0	0	0	0	0	1	0	0	9	64	158	96	0	1	0	0	0
0	0	0	1	0	0	0	0	0	0	0	1	0	1	1	0	0	1	1	0	0	0	1	0	1	1	1	1	1	0	1	0	0	60	160	95	1	0	0	0	1
1	0	0	0	0	0	0	0	0	0	1	0	0	1	1	0	0	1	0	1	0	0	1	0	0	0	0	1	0	1	0	0	9	44	165	93	0	0	0	1	0
0	0	0	0	0	0	0	0	0	1	0	0	0	1	0	0	0	0	1	1	0	0	1	0	1	0	0	1	1	1	0	0	9	40	149	98	0	0	0	1	0
1	0	0	0	1	0	0	0	0	0	0	0	0	1	0	0	0	0	0	0	0	1	0	0	0	0	0	0	0	1	0	0	9	34	140	80	0	0	0	1	0
0	1	0	0	0	0	0	0	0	0	1	0	0	1	1	0	0	1	1	0	0	0	1	0	1	1	0	1	0	1	0	0	9	44	130	96	0	0	0	1	0
1	0	0	0	0	0	0	0	0	0	1	0	0	1	1	0	0	0	0	1	0	0	1	0	0	1	0	1	0	1	0	0	9	46	160	97	0	0	0	1	0
0	1	0	0	0	0	0	0	0	0	1	0	0	1	1	0	0	0	1	0	0	0	0	0	1	1	0	1	0	1	0	0	9	48	137	93	0	1	0	0	0
0	1	0	0	0	0	0	0	0	0	1	0	0	1	1	0	0	0	1	1	0	0	0	0	0	1	0	0	0	1	0	0	9	28	130	95	0	0	1	0	0
0	0	0	0	0	0	0	0	0	0	1	0	1	1	1	0	0	1	1	1	0	0	1	0	0	0	1	0	1	0	1	0	0	44	125	97	1	0	0	1	0
0	1	0	1	0	1	0	0	0	0	0	0	0	1	1	0	0	1	0	0	0	0	1	0	0	0	1	0	1	1	0	0	9	45	167	95	0	0	0	1	0
0	0	0	0	0	0	1	0	0	0	1	0	0	0	1	0	0	0	0	0	0	0	0	0	0	0	0	0	0	1	0	0	9	28	146	98	0	0	1	0	0
0	0	0	0	1	1	1	0	0	0	1	0	0	1	1	0	0	0	1	0	0	1	1	0	1	0	0	1	1	0	1	0	0	32	138	88	1	0	0	0	1
0	0	0	1	0	1	0	1	1	0	0	0	0	1	0	0	0	1	0	0	0	0	1	0	1	0	0	0	1	0	1	0	0	40	152	90	1	1	0	0	0
1	0	0	0	1	0	0	0	0	0	0	0	0	1	1	0	0	0	0	0	0	1	0	0	0	0	0	0	0	1	0	0	9	32	146	77	0	0	0	1	0
0	0	0	0	0	0	1	0	0	0	1	0	0	1	1	0	0	0	1	0	0	0	0	0	0	0	0	0	0	1	0	0	9	28	132	96	0	0	0	0	1
0	0	0	0	0	0	0	0	0	1	0	0	0	1	1	1	0	0	1	1	0	0	0	0	0	0	0	0	0	1	0	0	9	32	163	98	0	0	0	1	0
0	1	0	0	1	0	0	0	0	0	0	0	0	1	0	0	0	0	0	0	0	1	0	0	0	0	0	0	0	1	0	0	9	26	112	87	0	0	1	0	0
1	0	0	0	0	0	0	0	0	0	0	0	0	1	1	0	0	0	1	1	0	0	1	0	0	0	1	1	0	1	0	0	9	60	190	93	0	0	1	0	0
1	0	0	0	0	0	0	0	0	0	0	0	0	1	1	0	0	1	0	0	1	0	1	0	0	0	1	0	1	1	0	0	9	40	140	98	0	0	1	0	0
0	0	0	0	0	0	0	0	0	0	1	0	0	1	1	0	0	1	0	0	0	0	1	0	1	1	1	1	1	1	0	0	9	36	154	95	0	0	1	0	0
1	0	0	0	0	0	0	0	0	0	0	0	0	0	1	0	0	0	0	1	0	0	0	0	0	0	0	0	0	1	0	0	9	28	102	100	0	0	0	1	0
0	0	0	0	0	0	1	0	0	1	1	1	0	1	0	0	0	0	0	1	0	0	0	0	0	1	0	1	0	1	0	0	9	24	155	100	0	0	0	1	0
1	0	0	0	1	0	0	0	0	0	0	0	1	1	0	0	0	1	0	0	0	0	1	0	0	0	1	1	0	0	0	1	9	40	144	0	2	0	0	0	1
0	1	0	0	0	0	0	0	0	0	0	1	0	1	1	0	0	1	0	0	0	0	1	0	0	1	1	1	1	1	0	0	9	48	146	96	0	0	0	1	0
1	0	0	0	0	0	0	0	0	1	1	1	0	1	1	0	0	1	1	0	0	0	1	0	0	0	0	1	0	1	0	0	9	50	177	96	0	0	0	1	0
0	0	0	0	1	0	0	0	0	1	1	1	0	1	0	0	0	1	0	0	0	0	1	0	1	0	0	1	0	1	0	0	9	28	136	97	0	0	0	1	0
1	0	0	0	1	0	1	0	0	0	0	0	0	1	0	0	0	1	1	0	0	0	1	0	0	0	1	1	1	0	1	0	0	60	140	92	1	0	1	0	0
0	0	0	0	0	0	0	0	0	1	1	1	0	1	1	0	0	1	1	1	0	0	1	0	0	0	1	1	1	1	0	0	9	60	160		0	1	0	0	0
1	1	0	0	0	0	0	0	0	0	0	0	0	1	1	0	0	0	0	0	0	0	0	0	0	1	0	1	1	1	0	0	9	48	152	92	0	1	0	0	0
0	1	0	1	0	0	0	0	0	0	1	0	0	1	1	0	0	1	0	0	0	0	1	0	1	0	0	1	1	1	0	0	9	40	140	93	0	0	0	0	1
1	0	0	0	0	0	0	0	0	1	1	1	1	1	0	0	0	1	0	1	1	0	1	0	1	0	1	0	1	0	0	1	1	44	173	88	2	0	0	0	1
0	1	0	0	1	0	1	0	0	0	0	0	0	1	0	0	0	0	0	0	0	1	1	0	0	0	1	0	0	1	0	0	9	28	146	75	0	0	1	0	0
0	0	0	0	0	0	0	0	0	0	1	0	0	1	1	0	0	1	1	0	0	0	1	0	0	0	1	0	1	1	0	0	9	45	156	97	0	0	1	0	0
1	0	0	0	0	0	0	0	0	0	0	0	0	0	0	0	0	1	0	0	0	0	1	0	0	0	0	0	0	1	0	0	9	68	159	96	0	0	1	0	0
1	1	0	0	0	0	0	1	0	0	0	0	0	1	0	0	0	0	0	0	1	0	0	0	0	1	0	0	0	1	0	0	9	36	156	95	0	0	0	1	0
1	0	0	0	0	0	0	0	0	0	0	0	0	1	1	0	0	1	1	0	0	0	1	0	1	0	0	1	1	1	0	0	9	48	164	94	0	0	0	1	0
1	0	0	0	0	0	0	0	0	0	0	0	0	1	1	0	0	0	0	1	1	0	0	0	0	1	1	0	1	1	0	0	9	52	186	96	0	0	0	1	0
1	0	0	0	0	0	0	0	0	1	0	0	0	1	1	0	0	1	1	0	0	0	0	0	0	1	0	0	1	1	0	0	9	40	150	93	0	0	0	1	0
0	0	0	0	0	0	0	0	0	0	1	0	0	1	1	0	1	1	0	1	0	0	1	1	1	0	0	0	0	1	0	0	9	40	134	96	0	0	0	1	0
1	0	1	0	0	0	0	0	0	0	0	0	0	1	1	0	0	1	0	1	0	0	1	0	0	0	1	0	1	1	0	0	9	48	160	94	0	0	0	1	0
0	0	0	0	0	0	0	0	0	1	1	0	0	1	1	0	0	0	1	1	1	0	0	0	0	0	0	0	0	1	0	0	9	26	155	98	0	0	0	1	0
0	0	0	0	0	0	0	0	0	1	1	0	0	1	1	0	0	1	0	1	0	0	1	0	1	0	0	0	1	1	0	0	9	48	148	98	0	0	0	1	0
0	0	0	0	0	1	0	0	0	0	0	0	0	1	1	0	0	0	0	0	0	0	0	0	0	0	0	0	0	1	0	0	9	28	130	98	0	0	0	1	0
1	1	0	0	0	0	0	0	0	1	0	0	0	1	1	0	0	1	0	0	0	0	1	0	0	0	1	1	0	1	0	0	9	52	167	94	0	0	0	1	0
0	1	0	1	0	0	0	0	0	1	0	0	0	1	1	0	0	1	0	1	0	0	1	0	0	0	0	1	1	1	0	0	9	32	136	96	0	0	0	1	0
1	1	1	1	0	0	0	0	0	0	1	0	0	1	1	0	0	1	0	0	0	0	1	0	1	0	0	1	1	0	0	1	1	52	170	97	2	1	0	0	0
0	1	0	0	0	0	0	0	0	0	1	1	0	1	0	0	0	0	1	0	0	1	0	0	0	0	0	0	0	1	0	0	9	30	182	89	0	0	0	1	0
0	1	0	0	0	1	0	1	1	0	0	0	1	1	0	0	0	1	0	0	0	0	0	0	0	1	0	0	0	0	0	1	1	32	170	92	2	1	0	0	0
1	1	0	0	0	0	0	0	0	0	1	0	0	1	1	0	0	0	0	1	0	0	1	0	0	0	1	0	0	1	0	0	9	36	140	93	0	0	0	1	0
0	1	0	0	0	0	0	0	0	0	0	1	1	1	1	0	0	0	1	0	0	0	1	0	0	0	1	0	1	1	0	0	9	68	187	97	0	0	0	1	0
0	1	0	0	0	0	0	0	0	0	1	0	0	1	1	0	0	1	1	0	0	0	1	0	1	0	1	0	0	1	0	0	9	48	163	94	0	0	0	1	0
0	1	0	0	0	0	0	0	0	0	1	0	0	0	0	0	0	0	0	0	0	0	0	0	0	0	0	0	0	1	0	0	9	28	126	100	0	0	0	1	0
0	1	1	0	0	0	0	0	0	0	1	0	0	1	0	0	0	1	0	0	0	0	1	0	1	0	1	1	1	1	0	0	9	36	160	92	0	0	0	1	0
0	0	0	0	0	0	0	0	0	0	1	0	0	1	0	0	0	1	1	1	1	0	1	0	1	0	1	0	0	1	0	0	9	50	170	96	0	0	0	1	0
0	1	0	0	0	0	0	0	0	1	0	1	0	1	1	0	0	0	0	1	0	0	1	0	1	0	1	0	0	1	0	0	9	36	160	96	0	0	0	1	0
1	0	1	0	0	0	0	1	0	0	0	0	1	1	0	0	0	1	0	0	0	0	1	0	0	1	1	0	1	0	0	1	9	56	180		2	0	1	0	0
0	1	0	0	0	0	0	0	0	0	1	1	0	1	1	0	0	0	0	1	0	0	0	0	0	0	1	1	1	1	0	0	9	28	134	93	0	0	1	0	0
0	0	0	0	0	0	0	0	0	0	0	0	0	1	1	0	0	1	1	0	0	0	1	0	0	0	0	1	0	1	0	0	9	32	120	94	0	0	1	0	0
1	0	0	0	0	0	0	1	0	1	0	0	1	1	1	0	0	1	1	0	0	0	1	0	0	0	1	0	0	0	0	1	1	65	189	92	2	0	1	0	0
0	1	0	0	0	0	1	0	0	0	0	0	0	1	1	0	0	0	0	0	0	0	0	0	0	0	0	0	0	1	0	0	9	26	100	98	0	0	0	1	0
1	0	0	0	0	0	0	0	0	1	0	1	0	1	1	0	0	1	0	0	0	0	1	0	1	0	1	1	1	1	0	0	9	42	157	93	0	0	0	1	0
0	1	0	0	0	0	1	0	0	0	1	0	0	1	1	0	0	0	0	0	0	0	0	0	0	0	0	0	0	1	0	0	9	24	85	98	0	0	0	1	0
0	1	0	0	0	0	0	0	0	1	1	0	0	1	1	0	0	1	1	0	0	0	1	0	0	0	1	0	0	1	0	0	9	40	160	96	0	0	0	1	0
1	0	0	0	0	0	0	0	0	0	1	0	1	1	1	0	0	1	1	0	1	0	1	0	1	0	1	0	0	0	0	1	1	62	188	98	2	0	0	0	1
0	1	0	0	0	0	0	0	0	0	1	0	0	1	1	0	0	0	1	0	1	0	1	0	0	0	1	0	0	1	0	0	9	48	132	93	0	0	0	1	0
0	1	0	0	0	0	0	0	0	0	1	0	0	1	1	0	0	1	1	0	0	0	1	0	0	0	1	0	1	1	0	0	9	46	154	96	0	0	0	1	0
0	0	0	0	0	0	0	0	0	0	0	0	0	1	1	0	0	1	0	1	0	0	1	0	0	0	1	0	0	1	0	0	9	40	156	93	0	0	0	1	0
0	1	0	0	1	0	0	0	0	0	0	0	0	0	0	0	0	0	0	1	0	1	0	0	0	0	0	0	0	1	0	0	9	32	110	87	0	0	0	1	0
0	0	0	0	1	0	0	0	0	0	0	0	0	1	0	0	0	0	0	0	0	0	0	0	0	0	1	0	0	1	0	0	9	34	115	80	0	0	0	1	0
1	0	0	0	0	0	0	0	0	0	0	0	0	1	1	0	0	0	0	0	0	0	0	0	0	0	1	0	0	1	0	0	9	48	160	95	0	0	0	0	1
1	0	0	0	0	0	0	0	0	1	1	0	0	1	1	0	0	0	0	0	1	0	1	0	0	1	1	0	0	1	0	0	9	40	160	97	0	0	0	0	1
1	1	0	0	0	0	0	0	0	0	1	0	0	1	1	0	0	1	0	1	0	0	1	0	0	1	0	0	0	1	0	0	9	48	150	98	0	0	0	1	0
1	0	0	0	0	0	0	0	0	0	1	0	0	1	1	0	0	1	0	0	0	0	1	0	0	0	1	1	1	1	0	0	9	50	120	97	0	0	0	1	0
1	1	0	0	0	0	0	0	0	0	0	0	0	0	0	0	0	0	0	0	0	0	0	0	0	0	0	0	0	1	0	0	9	34	164	97	0	0	0	0	1
0	1	0	0	0	0	0	0	0	0	1	0	0	1	1	0	0	1	1	0	0	0	1	0	1	0	0	1	1	1	0	0	9	36	140	95	0	0	0	0	1
1	0	0	0	0	0	0	0	0	0	0	0	0	1	1	0	0	0	0	0	0	0	0	0	0	0	0	0	0	1	0	0	9	40	160	95	0	1	0	0	0
1	0	0	0	0	0	0	0	0	0	1	0	0	1	1	0	0	1	1	1	0	0	1	0	1	0	0	1	0	1	0	0	9	40	160	98	0	0	1	0	0
1	1	0	1	0	0	0	0	0	1	1	0	1	1	1	0	0	1	0	1	0	0	1	0	0	1	1	0	1	0	1	0	0	44	158	96	1	1	0	0	0
0	1	0	0	0	0	0	0	0	1	0	1	0	1	1	0	0	1	0	1	0	0	1	1	1	0	0	1	1	1	0	0	9	46	170	97	0	1	0	0	0
0	0	0	0	1	0	0	0	0	0	0	1	1	1	1	0	0	1	0	1	0	0	1	0	0	1	1	0	1	0	0	1	1	48	148	90	2	1	0	0	0
1	1	0	0	0	0	0	0	0	1	0	1	1	1	1	0	0	0	0	0	0	0	1	0	1	0	1	1	0	0	0	1	1	52	180	97	2	0	0	0	1
1	0	0	0	0	0	0	0	0	0	1	0	0	1	1	0	0	0	0	0	0	0	0	0	0	0	1	1	0	1	0	0	9	30	154	91	0	0	1	0	0
1	0	0	0	0	0	0	1	0	0	1	0	0	1	0	0	0	1	0	1	0	0	1	0	1	0	1	1	0	1	0	0	9	52	164	97	0	0	1	0	0
0	1	0	0	0	0	1	0	0	0	1	0	0	1	1	0	0	1	1	1	0	0	1	0	0	0	1	0	0	1	0	0	9	52	155	95	0	0	1	0	0
0	1	0	0	0	0	0	0	0	0	1	0	0	1	1	0	0	0	1	1	0	0	1	0	0	0	1	0	1	1	0	0	9	32	126	96	0	0	0	1	0
1	1	0	0	0	0	0	0	0	0	0	0	0	1	1	0	0	1	1	0	0	0	1	0	0	1	0	1	1	1	0	0	9	48	152	95	0	0	0	1	0
1	1	1	0	0	0	0	1	0	1	0	0	1	1	0	0	0	0	0	1	0	0	0	0	0	1	1	0	1	0	0	1	1	40	200	99	2	0	0	0	1
1	0	0	0	0	0	1	0	0	0	0	1	1	1	1	0	0	1	1	0	0	1	1	0	1	0	1	0	0	0	0	1	9	64	220	89	2	1	0	0	0
1	1	0	0	0	0	1	0	0	0	1	0	0	1	1	0	0	0	0	0	1	0	0	0	0	1	1	0	0	1	0	0	9	52	148	91	0	0	0	1	0
1	1	0	0	0	0	0	0	0	1	1	0	0	1	1	0	0	1	1	0	0	0	1	0	1	0	0	1	0	0	1	0	0	56	176	99	1	0	0	1	0
0	0	0	0	0	0	0	0	0	0	0	0	0	1	1	0	0	0	1	1	0	0	1	0	0	1	0	0	0	1	0	0	9	40	150	97	0	0	0	1	0
1	1	1	0	1	0	0	0	0	1	0	0	0	1	0	0	0	1	0	0	0	0	1	0	0	0	1	1	0	1	0	0	9	52	122	98	0	0	0	1	0
0	1	0	1	0	0	0	0	0	0	0	0	0	1	1	0	0	1	1	0	0	0	1	0	1	0	1	1	1	0	1	0	0	48	142	96	1	0	0	1	0
1	1	0	0	0	0	0	0	0	0	0	0	0	1	1	0	0	1	0	1	0	0	1	0	1	0	0	1	1	1	0	0	9	52	144	96	0	0	0	1	0
1	1	0	0	0	0	0	0	0	1	1	0	0	1	1	0	0	1	0	0	0	1	1	0	1	0	1	0	0	1	0	0	9	48	149	84	0	0	0	1	0
1	0	0	0	0	0	0	0	0	0	0	0	1	1	1	0	1	1	0	1	0	0	1	0	0	0	0	1	1	0	0	1	1	50	180	92	2	0	0	0	1
0	0	1	1	0	0	0	0	0	0	0	0	0	1	1	0	0	1	0	0	1	0	1	0	1	0	1	1	1	0	1	0	0	68	188	93	1	1	0	0	0
1	1	0	0	0	0	0	0	0	1	0	1	0	1	1	0	0	1	0	1	0	0	1	0	1	0	0	0	0	1	0	0	9	52	150	95	0	0	0	1	0
0	0	0	0	0	0	1	0	0	0	0	0	0	1	0	0	0	0	0	0	0	0	0	0	0	0	0	0	0	1	0	0	9	26	150	99	0	0	0	1	0
0	1	0	0	0	0	1	0	0	0	0	0	0	1	0	0	0	0	0	0	0	0	0	0	0	0	0	0	0	1	0	0	9	28	120	98	0	0	0	1	0
1	0	0	0	0	0	0	0	0	1	0	0	1	1	1	0	0	1	1	0	0	0	1	0	1	0	1	1	1	0	1	0	0	42	165	98	1	0	0	1	0
1	0	0	0	0	0	0	0	0	1	1	1	0	1	1	0	0	1	0	1	0	0	1	1	1	0	0	1	1	1	0	0	9	40	173	92	0	0	0	1	0
1	1	0	0	0	0	0	0	0	1	0	0	1	1	0	0	0	1	0	0	0	0	1	0	0	0	1	0	1	0	1	0	0	52	152	96	1	1	0	0	0
1	1	0	0	0	0	0	0	0	1	0	1	0	1	1	0	0	1	0	0	1	0	1	0	1	1	0	1	0	0	1	0	0	48	170	95	1	0	0	1	0
0	0	0	0	0	0	1	0	0	0	0	0	0	1	1	0	0	0	0	0	0	0	0	0	0	0	1	1	1	1	0	0	9	40	124	98	0	0	0	1	0
1	1	0	0	0	0	1	0	0	0	1	1	0	1	1	0	0	0	1	1	1	0	0	0	0	0	0	1	0	1	0	0	9	72	170	96	0	1	0	0	0
0	0	0	0	0	0	0	0	0	0	0	0	0	1	1	0	0	0	1	0	0	0	1	0	0	1	1	0	0	1	0	0	9	44	146	96	0	0	1	0	0
1	1	0	0	0	0	0	0	0	0	1	1	1	1	0	0	0	0	1	0	1	0	1	0	1	0	0	1	1	0	0	1	1	50	150	93	2	0	1	0	0
0	1	0	0	0	0	0	0	0	0	1	0	0	1	1	0	0	1	0	0	0	0	1	0	1	0	1	0	1	1	0	0	9	34	130	94	0	1	0	0	0
0	0	0	0	0	0	0	0	0	0	0	0	0	1	1	0	0	0	1	0	0	0	1	0	0	1	0	0	1	1	0	0	9	40	152	95	0	0	0	1	0
1	1	0	0	1	0	0	0	0	1	1	0	1	1	0	0	0	1	0	0	0	1	1	0	0	1	1	0	0	0	0	1	9	60	135	84	2	0	0	0	1
1	1	0	0	0	0	0	0	0	0	0	0	0	1	1	0	0	0	1	0	0	0	1	0	1	0	1	0	1	1	0	0	9	44	166	96	0	1	0	0	0
1	1	0	0	0	0	0	0	0	0	0	0	0	1	1	0	0	0	1	1	0	0	1	0	0	1	1	0	0	1	0	0	9	40	159	99	0	0	0	1	0
1	1	0	0	0	0	0	0	0	1	0	0	0	1	1	0	0	1	0	0	0	0	0	0	0	0	0	0	0	1	0	0	9	40	160	99	0	0	1	0	0
0	1	1	0	0	1	0	1	0	0	0	0	0	1	1	0	0	1	1	0	0	0	1	0	0	0	1	1	1	1	0	0	9	48	111		0	0	1	0	0
1	1	0	0	0	0	0	0	0	0	1	1	0	1	1	0	0	1	1	0	0	0	1	0	0	1	0	0	1	0	1	0	0	60	182	93	1	0	1	0	0
1	1	0	0	0	0	0	0	0	0	1	1	0	1	1	0	1	0	0	0	0	0	1	0	0	0	1	0	1	1	0	0	9	40	130	92	0	1	0	0	0
0	1	0	0	0	0	0	0	0	1	1	0	0	1	1	0	0	1	0	0	0	0	1	0	1	0	1	0	1	1	0	0	9	40	140	97	0	1	0	0	0
0	1	0	0	0	0	1	0	0	0	1	0	0	1	1	0	0	1	1	1	0	0	1	0	0	0	1	0	1	1	0	0	9	40	150	93	0	0	0	1	0
1	1	0	0	0	0	0	0	0	0	0	1	0	1	1	0	0	0	1	0	0	0	1	0	0	0	0	0	0	1	0	0	9	52	190	92	0	0	0	1	0
1	1	0	0	0	0	0	0	0	1	0	0	1	1	0	0	0	0	0	0	0	0	1	0	0	0	1	0	0	0	1	0	0	35	166	94	1	1	0	0	0
0	1	0	0	0	0	0	0	0	0	0	0	1	1	1	0	0	1	1	1	0	0	1	0	1	0	0	1	1	0	1	0	0	40	132	92	1	0	0	0	1
1	1	0	0	0	0	0	0	0	0	0	0	0	1	1	0	0	0	1	0	0	0	1	0	0	0	1	0	0	1	0	0	9	36	140	96	0	0	0	1	0
0	0	0	0	0	0	0	0	0	0	0	0	1	1	1	0	0	1	0	0	0	0	1	0	0	1	1	0	0	0	0	1	1	40	156	96	2	1	0	0	0
0	1	0	0	0	0	0	0	0	0	1	0	0	1	1	0	0	1	1	0	1	0	1	0	1	0	0	1	1	1	0	0	9	35	165	90	0	0	0	1	0
0	1	0	0	0	0	0	0	0	0	1	0	0	1	1	0	0	1	1	0	0	0	0	0	0	0	1	0	0	1	0	0	9	24	110	96	0	0	0	1	0
0	1	1	0	0	0	0	0	0	0	0	0	0	1	0	0	0	1	1	0	0	0	1	0	1	0	1	0	1	0	1	0	0	54	164	96	1	0	0	1	0
0	0	0	0	1	0	0	0	0	0	0	1	0	1	1	0	0	1	0	0	0	0	1	0	1	1	1	1	1	0	1	0	0	44	138	97	1	0	1	0	0
1	1	0	0	0	0	0	0	0	1	0	0	0	1	1	0	0	0	0	0	0	0	1	0	0	0	1	0	0	1	0	0	9	48	150	97	0	0	0	1	0
0	1	0	0	0	0	1	0	0	0	0	0	0	1	1	0	0	1	0	0	0	0	1	0	1	0	1	0	0	1	0	0	9	65	160	97	0	0	0	1	0
0	0	1	0	0	0	0	0	0	0	1	1	0	1	0	0	0	1	0	0	0	0	1	0	0	0	1	0	1	1	0	0	9	62	180	98	0	0	0	1	0
1	0	0	0	0	0	0	0	0	1	1	0	0	1	0	0	0	1	1	0	0	0	1	0	0	1	0	0	0	0	1	0	0	32	170	90	1	0	0	0	1
0	1	1	0	0	0	0	0	0	0	0	0	1	1	1	0	0	1	1	0	0	0	1	1	0	0	0	1	1	0	1	0	0	70	102	97	1	0	0	0	1
0	1	0	0	1	0	0	0	0	0	0	0	0	1	0	0	0	1	0	0	1	0	0	0	0	0	0	0	0	1	0	0	9	32	140		0	0	0	1	0
0	1	0	0	0	0	1	0	0	0	0	0	0	1	1	1	0	0	1	0	1	0	0	0	0	0	0	0	0	1	0	0	9	26	122		0	0	0	1	0
0	1	0	0	0	0	1	0	0	0	0	0	0	1	1	0	0	0	0	0	1	0	0	0	0	1	0	0	0	1	0	0	9	24	150	100	0	1	0	0	0
0	0	0	0	0	0	1	0	0	0	0	0	0	0	1	0	0	0	0	0	0	0	0	0	0	0	0	0	0	1	0	0	9	28	177	98	0	1	0	0	0
0	0	0	0	0	0	1	0	0	0	0	0	0	0	1	0	0	0	0	0	0	0	0	0	0	0	1	0	0	1	0	0	9	32	129	98	0	1	0	0	0
0	0	0	0	0	0	1	0	0	0	0	0	0	0	0	0	0	0	0	0	0	0	0	0	0	0	0	0	0	1	0	0	9	24	146	97	0	0	0	1	0
1	0	1	0	0	0	0	0	0	0	0	0	1	0	0	0	0	0	0	0	0	0	1	0	0	1	0	0	0	0	0	1	1	65	163	99	2	1	0	0	0
0	0	1	0	0	0	0	1	0	0	0	0	0	1	1	0	0	0	0	0	1	0	0	0	1	0	0	0	0	1	0	0	9	28	136	97	0	0	0	1	0
1	1	0	0	1	0	0	0	0	0	0	0	0	0	1	0	0	0	0	0	0	0	0	0	0	0	0	0	0	1	0	0	9	30	140	98	0	1	0	0	0
1	1	0	0	0	0	0	0	0	0	0	1	0	1	1	0	0	1	0	0	0	0	1	0	0	1	1	0	0	1	0	0	9	48	150	97	0	1	0	0	0
1	1	0	0	1	0	0	0	0	1	0	0	0	1	1	0	0	0	0	0	0	0	0	0	0	0	0	0	0	1	0	0	9	48	140	96	0	0	0	1	0
1	1	0	0	0	0	0	0	0	1	0	1	0	1	0	0	0	1	1	0	0	0	1	0	0	1	0	0	0	1	0	0	9	40	152	91	0	0	0	1	0
0	1	0	0	0	0	0	0	0	0	0	0	0	0	1	0	0	0	0	0	0	0	0	0	0	0	0	0	0	1	0	0	9	30	122	98	0	0	1	0	0
1	1	0	0	0	0	0	0	0	1	1	0	0	1	1	0	0	0	0	0	1	0	1	0	0	1	0	1	0	1	0	0	9	30	130	95	0	1	0	0	0
0	1	0	0	0	1	0	0	0	0	1	0	1	1	1	0	0	0	0	0	0	0	1	0	0	1	1	1	0	0	0	1	1	54	150	90	2	0	1	0	0
0	1	0	0	0	1	0	0	0	0	0	0	0	1	1	1	0	0	0	0	0	0	0	0	0	0	0	0	0	1	0	0	9	38	158	97	0	1	0	0	0
0	0	0	0	0	0	0	0	0	0	1	0	0	1	1	0	0	0	0	0	0	0	1	0	1	1	1	0	1	1	0	0	9	35	160	94	0	1	0	0	0
0	0	0	0	1	0	0	0	0	0	0	0	0	1	1	0	0	1	1	0	0	0	1	0	0	1	1	0	1	1	0	0	9	60	140	89	0	0	0	1	0
1	0	0	0	0	0	0	0	0	0	0	0	1	0	0	0	0	0	0	0	0	0	0	0	0	0	1	1	0	0	0	1	9	30	172		2	0	0	0	1
1	1	0	0	0	0	0	0	0	1	0	1	1	1	1	0	0	1	0	0	0	0	1	0	0	1	1	0	0	0	0	1	9	72	178	90	2	1	0	0	0
1	0	0	0	0	0	0	0	0	1	0	1	0	1	1	0	0	1	1	1	0	0	1	0	0	0	1	0	0	1	0	0	9	40	200	95	0	1	0	0	0
1	0	0	0	0	0	0	0	0	0	0	0	0	1	1	0	0	1	0	0	0	0	1	0	0	0	1	0	1	1	0	0	9	52	144	97	0	1	0	0	0
1	1	0	0	0	0	0	0	0	1	0	1	0	0	0	0	1	1	1	0	0	0	1	0	1	1	0	0	0	1	0	0	9	60	200	88	0	0	0	1	0
1	1	0	0	0	0	0	0	0	1	0	0	1	0	0	0	0	1	0	0	0	0	1	0	1	0	0	0	0	0	0	1	9	60	166	88	2	1	0	0	0
1	0	0	0	1	0	0	0	0	1	0	0	1	1	0	0	0	1	0	0	0	0	1	0	0	0	1	0	0	0	0	1	1	60	158	97	2	0	1	0	0
0	0	0	0	0	0	0	0	0	0	1	0	1	1	1	0	0	1	1	1	0	0	1	0	0	0	1	0	1	0	0	1	1	50	170	94	2	0	0	0	1
0	0	0	0	0	0	0	0	0	0	1	0	0	1	1	0	0	1	0	0	0	0	1	0	0	0	1	0	0	1	0	0	9	32	142	99	0	0	0	1	0
1	1	0	0	0	1	0	0	0	0	0	0	0	1	0	0	0	1	0	1	0	0	1	0	0	1	0	0	0	1	0	0	9	67	180		0	0	0	1	0
1	0	0	0	0	0	0	0	0	0	0	0	0	1	1	0	0	0	1	0	1	0	1	0	0	0	1	1	0	1	0	0	9	40	156	95	0	0	0	1	0
1	0	0	0	0	0	0	0	0	1	0	1	0	1	1	0	0	1	0	0	0	0	1	0	0	0	0	0	0	1	0	0	9	40	167	100	0	0	0	1	0
1	1	0	0	1	0	0	0	0	0	0	0	0	1	1	0	0	0	0	0	0	0	0	0	0	0	0	0	0	1	0	0	9	28	140	97	0	1	0	0	0
0	1	0	0	0	0	0	0	0	1	1	1	0	1	1	0	0	1	1	1	0	0	1	1	1	0	0	0	1	1	0	0	9	44	130	90	0	1	0	0	0
0	0	0	0	0	0	0	0	0	0	0	0	0	1	1	1	0	1	1	0	0	0	0	0	0	0	0	0	0	1	0	0	9	36	140		0	0	0	1	0
1	0	0	0	0	1	0	0	0	0	0	0	1	1	0	0	0	1	0	0	0	0	1	1	1	1	0	0	1	0	0	1	9	58	180	86	2	0	0	1	0
0	1	0	0	0	0	1	0	0	0	0	0	0	1	0	0	0	1	1	1	0	0	0	0	0	0	0	0	0	1	0	0	9	48	134	97	0	0	0	1	0
0	1	0	0	0	1	1	0	0	0	0	0	0	1	0	0	0	0	1	0	0	0	0	0	0	0	0	0	0	1	0	0	9	24	146	100	0	0	0	1	0
1	0	0	0	0	0	0	0	0	0	0	0	0	0	1	0	0	0	1	0	0	0	0	0	0	0	0	0	0	1	0	0	9	36	170	97	0	0	0	1	0
1	1	0	0	0	0	0	0	0	0	0	0	0	1	1	0	0	0	0	0	0	0	0	0	0	0	0	0	0	1	0	0	9	32	128	99	0	0	1	0	0
0	1	0	0	0	0	0	0	0	0	0	0	0	1	1	0	0	1	1	0	0	0	0	0	0	1	0	0	0	1	0	0	9	30	138	99	0	0	1	0	0
0	0	0	0	0	0	1	0	0	0	1	0	0	1	1	0	0	0	0	0	0	0	0	0	0	0	0	0	0	1	0	0	9	26	132		0	1	0	0	0
0	0	0	0	0	0	1	0	0	0	0	0	0	1	1	0	0	1	0	0	0	0	0	0	0	0	0	0	0	1	0	0	9	44	150	97	0	0	0	0	1
1	1	0	0	1	0	0	0	0	0	0	0	0	1	1	0	0	1	1	0	0	0	1	0	0	0	0	0	0	1	0	0	9	52	128	94	0	1	0	0	0
1	1	0	0	1	0	0	0	0	0	0	0	0	1	1	0	0	0	0	0	0	0	0	0	0	1	0	0	0	1	0	0	9	32	122	100	0	0	0	1	0
1	1	0	0	0	0	0	0	0	0	0	0	0	1	1	0	0	1	1	0	0	0	1	0	0	1	1	0	0	1	0	0	9	52	164	97	0	0	0	1	0
1	1	0	0	0	0	0	1	0	0	0	0	0	1	1	0	0	0	0	0	0	0	1	0	0	1	0	0	0	0	1	0	0	48	154	100	1	0	1	0	0
1	1	0	0	0	0	0	1	0	0	0	0	0	0	1	0	0	0	0	0	0	0	0	0	0	0	0	0	0	1	0	0	9	32	145	97	0	0	1	0	0
1	0	0	0	0	0	0	0	0	0	0	0	0	1	1	0	0	0	0	0	0	0	0	0	0	0	1	0	0	1	0	0	9	35	136	98	0	0	1	0	0
0	1	0	0	0	1	1	0	0	0	0	0	0	1	1	0	0	0	0	0	0	0	1	0	0	0	1	0	0	1	0	0	9	24	130	91	0	1	0	0	0
1	1	0	0	1	0	0	0	0	0	0	0	1	1	0	0	0	1	0	0	0	0	1	1	1	1	0	0	0	0	0	1	1	46	150	100	2	0	1	0	0
1	0	0	0	1	0	0	0	0	0	0	0	0	1	0	0	0	0	0	0	0	0	0	0	0	0	0	0	0	1	0	0	9	32	124	99	0	1	0	0	0
1	0	0	0	1	0	0	0	0	0	0	0	0	1	0	0	0	0	1	0	0	0	0	0	0	0	1	0	0	1	0	0	9	44	152	98	0	0	0	1	0
1	0	0	0	1	0	0	0	0	0	0	0	0	0	0	0	0	1	0	0	0	0	0	0	0	1	1	0	0	0	0	1	9	30	130		2	0	1	0	0
0	1	0	1	0	0	0	0	0	0	1	0	0	1	0	0	0	1	0	0	0	0	1	0	0	0	1	1	1	1	0	0	9	40	152	93	0	0	0	1	0
0	1	0	0	0	0	0	0	0	0	0	1	0	1	1	0	0	1	0	0	0	0	1	1	1	0	1	0	1	0	1	0	0	48	176	88	1	0	0	0	1
1	1	0	0	0	0	0	0	0	0	0	0	0	1	1	0	0	1	0	0	0	0	1	1	0	1	1	0	1	0	0	1	9	60	170	90	2	0	0	0	1
0	1	0	0	0	0	0	0	0	0	1	1	0	1	1	1	0	0	0	0	0	0	0	0	0	0	0	0	0	1	0	0	9	24	99	97	0	0	0	1	0
1	0	0	0	1	0	0	0	0	0	0	0	1	0	0	0	0	1	0	0	0	0	0	0	0	1	0	0	0	0	1	0	0	40	150	92	1	0	1	0	0
1	1	0	0	0	0	0	0	0	0	0	0	0	1	1	0	0	0	0	0	1	0	0	0	0	1	0	0	0	1	0	0	9	30	156	92	0	0	0	1	0
1	1	0	0	0	0	0	0	0	1	0	0	0	1	0	0	0	1	0	0	0	0	1	0	0	1	0	0	0	1	0	0	9	60	158	88	0	0	0	1	0
0	1	0	0	0	0	1	0	0	0	0	0	0	1	1	0	0	0	0	0	0	0	0	0	0	0	0	0	0	1	0	0	9	20	88	97	0	0	0	1	0
1	0	0	0	1	0	0	0	0	0	0	0	0	1	1	0	0	1	0	0	0	0	1	0	0	0	1	0	0	1	0	0	9	60	175	98	0	0	0	1	0
1	0	0	0	0	0	0	0	0	0	0	0	0	1	1	0	0	1	0	0	0	0	1	0	0	0	1	0	0	1	0	0	9	52	140	95	0	0	1	0	0
0	1	0	0	0	0	0	1	0	0	0	0	0	0	1	0	0	0	0	0	0	0	0	0	0	0	0	0	0	1	0	0	9	28	126	97	0	0	1	0	0
0	0	0	0	0	0	1	0	0	0	0	0	0	1	1	0	0	0	0	0	0	0	0	0	0	0	0	0	1	1	0	0	9	24	98	97	0	1	0	0	0
1	1	0	0	0	0	0	0	0	1	0	1	0	1	0	0	0	1	0	0	1	0	1	0	0	1	1	0	1	1	0	0	9	48	180	92	0	1	0	0	0
1	1	0	0	0	0	0	0	0	0	0	0	0	1	1	0	0	0	0	1	0	0	1	0	0	0	0	1	0	0	1	0	0	64	120	90	1	0	1	0	0
0	0	0	0	0	0	0	0	0	0	0	0	0	1	0	0	0	1	1	0	0	0	0	0	0	0	1	0	1	0	1	0	0	52	132	96	1	0	1	0	0
0	0	0	0	0	0	0	0	0	0	0	0	0	0	0	0	0	0	1	1	1	0	0	0	0	0	0	0	0	1	0	0	9	24	130	97	0	0	0	1	0
1	1	0	0	0	0	0	0	0	1	0	0	0	1	1	0	0	1	0	0	0	0	1	1	0	0	1	0	0	1	0	0	9	60	146	96	0	0	0	1	0
0	1	0	0	0	0	1	0	0	0	0	0	0	1	1	0	0	0	0	0	0	0	0	0	0	0	0	0	0	1	0	0	9	26	140	100	0	0	0	1	0
1	1	0	0	0	0	0	0	0	1	0	1	0	1	1	0	0	1	0	0	0	0	1	0	0	0	1	0	1	1	0	0	9	52	156	89	0	0	0	1	0
0	1	0	0	0	1	0	0	0	0	0	0	0	1	1	0	0	0	0	0	0	0	0	0	0	0	1	0	1	1	0	0	9	38	160	97	0	0	0	1	0
1	1	0	0	0	0	1	0	0	0	0	0	0	1	1	0	0	0	0	1	0	0	0	0	0	0	0	0	0	1	0	0	9	24	138	98	0	0	0	1	0
0	1	0	0	0	0	1	0	0	0	0	0	0	1	1	0	0	0	0	0	1	0	0	0	0	1	1	0	0	1	0	0	9	28	170	97	0	1	0	0	0
0	1	0	1	0	0	0	0	0	1	0	0	0	1	0	0	0	0	0	1	0	0	1	0	0	0	1	1	1	1	0	0	9	48	156	98	0	0	1	0	0
1	1	0	0	0	0	0	0	0	1	0	0	0	1	1	0	0	1	1	0	0	0	1	1	0	0	1	1	0	1	0	0	9	80	160	94	0	1	0	0	0
1	0	0	0	0	0	0	0	0	0	0	0	0	1	1	0	0	1	0	0	0	0	1	0	0	1	0	0	0	1	0	0	9	65	166	100	0	0	1	0	0
1	1	1	0	1	0	0	0	0	0	0	0	0	1	0	0	0	0	0	0	0	0	1	0	0	1	0	0	0	1	0	0	9	52	142	84	0	1	0	0	0
1	0	1	0	1	0	0	0	0	0	0	0	1	1	0	0	0	1	0	0	0	0	1	1	0	1	1	0	1	0	0	1	9	56	180		2	0	0	0	1
0	1	0	0	0	0	1	0	0	0	0	0	0	1	1	0	0	0	0	0	0	0	1	0	0	0	1	0	0	1	0	0	9	24	145	95	0	1	0	0	0
1	1	0	0	0	0	0	0	0	0	0	0	0	1	1	0	0	0	0	1	0	0	1	0	0	0	1	0	0	1	0	0	9	64	184	98	0	0	0	1	0
